# Supplementary material for: Nine weeks of high-intensity indoor cycling training induced changes in the microbiota composition in non-athlete healthy male college students
Source: J Int Soc Sports Nutr. 2021 Dec 18;18:74. doi: 10.1186/s12970-021-00471-z (PMC8684107; doi:10.1186/s12970-021-00471-z)
Supplement: Supplementary file 1 — Additional file 1. [file 12970_2021_471_MOESM1_ESM.xlsx]

## Sheet: Foglio2
	Pre-training			Post-training
Genus	Q1	Median	Q3	Q1	Median	Q3	p
[Barnesiellaceae]_unclassified	0.442379	0.724037	1.17558	0.0545182	0.406784	1.20241	0.102
[Cerasicoccaceae]_unclassified	0	0	0	0	0	0	0.593
[Eubacterium]	0	0.0243224	0.820443	0	0.0255856	1.42988	0.035
[Mogibacteriaceae]_unclassified	0.0267079	0.0919232	0.157073	0.0814277	0.177414	0.232596	0.001
[Paraprevotellaceae]_unclassified	0	0	0	0	0	0	0.593
[Prevotella]	0	0	0	0	0	0	0.18
[Ruminococcus]	0.752322	0.882019	2.02205	0.851519	1.07131	1.8378	0.381
Abiotrophia	0	0	0	0	0	0	0.317
Acidaminococcus	0	0	0	0	0	0	1
Actinomyces	0	0	0.00680913	0	0	0.0249157	0.093
Adlercreutzia	0	0	0	0	0	0.0328052	0.018
AF12	0	0	0	0	0	0	0.655
Akkermansia	0	0	0.423716	0	0.0748921	1.77184	0.767
Anaerofilum	0	0	0	0	0	0	0.465
Anaerostipes	0.0749533	0.246666	0.420236	0.0605873	0.105412	0.399424	0.215
Anaerotruncus	0	0.00968127	0.0170164	0	0.0114818	0.0185701	0.975
Atopobium	0	0	0	0	0	0	0.18
Bacillus	0	0	0	0	0	0	0.317
Bacteroidales_unclassified	0	0	0.00794398	0	0	0	0.138
Bacteroides	20.1156	32.2959	38.3882	8.53238	21.0544	34.1709	0.163
Bifidobacterium	0.160153	0.365517	1.26955	1.41365	2.32529	4.90586	0.004
Bilophila	0.0295062	0.0879183	0.120115	0	0.0246039	0.0510678	0.017
Blautia	1.78016	2.54033	3.13833	1.8297	3.87505	9.50427	0.062
Bulleidia	0	0	0	0	0	0	0.715
Butyricimonas	0.0114462	0.226565	0.440542	0	0.0905292	0.348028	0.3
Campylobacter	0	0	0	0	0	0	0.465
Catenibacterium	0	0	0	0	0	0	0.655
Christensenella	0	0	0.00680913	0	0	0.00452376	0.214
Christensenellaceae_unclassified	0	0.0356225	0.606733	0	0.0279115	0.401144	0.753
Citrobacter	0	0	0	0	0	0	0.18
Clostridiaceae_unclassified	0.0677569	0.382446	1.25459	0.0704193	0.272283	0.811831	0.723
Clostridiales_unclassified	0.399968	0.827309	2.88124	0.340739	0.599785	2.29375	0.492
Clostridium	0.0601473	0.143788	0.319058	0.145379	0.297723	0.63785	0.093
Clostridium	0	0	0.0180847	0	0	0.062065	1
Collinsella	0	0.0305233	0.0830482	0.0489197	0.0783201	0.356999	0.015
Comamonas	0	0	0	0	0	0	0.317
Coprobacillus	0	0	0.0111557	0	0	0	0.515
Coprococcus	1.29159	2.14667	3.15926	1.65325	2.72835	3.52492	0.113
Coriobacteriaceae_unclassified	0	0.0216667	0.0344223	0.0181963	0.0402484	0.11501	0.026
Dehalobacterium	0	0	0	0	0.00587389	0.0229636	0.086
Desulfovibrio	0	0	0.0596567	0	0	0.0818833	0.128
Desulfovibrionaceae_unclassified	0	0	0.0108416	0	0	0	0.249
Dialister	0.00636931	0.166312	3.17407	0	2.77368	3.45675	0.972
Dorea	0.158095	0.379358	0.615091	0.368586	0.667933	1.8154	0.019
Eggerthella	0	0	0	0	0	0	0.18
Enterobacteriaceae_unclassified	0	0	0.0204382	0	0	0	0.31
Enterococcus	0	0	0	0	0	0	0.273
Epulopiscium	0	0	0	0	0	0	0.317
Erysipelotrichaceae_cc	0	0	0	0	0	0	0.465
Erysipelotrichaceae_unclassified	0.121469	0.287211	0.772584	0.23356	0.601207	1.14864	0.068
Escherichia	0.153993	0.458026	3.67932	0.024964	0.134625	0.659319	0.062
Ethanoligenens	0	0	0	0	0	0	0.317
EtOH8_unclassified	0	0	0	0	0	0	0.068
F1_unclassified	0	0	0	0	0	0	0.317
Faecalibacterium	2.53855	3.25433	4.21372	2.99371	3.76232	6.40669	0.266
Finegoldia	0	0	0	0	0	0	0.655
Fusobacterium	0	0	0	0	0	0	1
Gemellaceae_unclassified	0	0	0	0	0	0.00492078	0.176
Granulicatella	0	0	0	0	0	0	0.715
Haemophilus	0	0.0247808	0.150936	0	0.0339282	0.105993	0.778
Halomonas	0	0	0	0	0	0	0.317
Holdemania	0.00619763	0.0125408	0.0292137	0	0.0115161	0.0153327	0.023
Klebsiella	0	0	0	0	0	0	0.109
Lachnobacterium	0	0	0	0	0	0	0.273
Lachnospira	0.150242	0.843732	2.36276	0.0271841	0.406296	0.502431	0.007
Lachnospiraceae_unclassified	2.09431	3.25004	4.1651	2.28412	2.79449	4.63743	0.831
Lactobacillales_unclassified	0	0	0	0	0	0	0.068
Lactobacillus	0	0	0.00567215	0	0	0.00678564	0.866
Lactococcus	0	0	0	0	0	0	0.317
Leuconostocaceae_unclassified	0	0	0	0	0	0	0.317
Megamonas	0	0	0	0	0	0	1
Megasphaera	0	0	0	0	0	0	0.109
Methanobrevibacter	0	0.005	0.571967	0	0.0366898	0.447656	0.878
Methanomassiliicoccus	0	0	0	0	0	0	0.317
Methanosphaera	0	0	0	0	0	0	0.18
Mitsuokella	0	0	0	0	0	0	0.317
ML615J-28_unclassified	0	0	0	0	0	0	0.345
Neisseriaceae_unclassified	0	0	0	0	0	0	0.317
Odoribacter	0.0565128	0.303684	0.745235	0.0628009	0.159105	0.256983	0.102
Oscillospira	0.911288	1.72649	2.42683	0.454968	2.07623	4.49116	0.246
Oxalobacter	0	0	0.0565974	0	0	0	0.345
Parabacteroides	1.0397	2.42683	4.0114	0.552271	1.39422	2.39426	0.019
Paracoccus	0	0	0	0	0	0	0.317
Paraprevotella	0	0	0.387201	0	0	0.656808	0.484
Parvimonas	0	0	0	0	0	0	0.18
Pasteurellaceae_unclassified	0	0	0	0	0	0	0.655
Pediococcus	0	0	0	0	0	0	0.317
Peptococcaceae_rc4-4	0	0	0	0	0	0	0.285
Peptococcaceae_unclassified	0	0	0	0	0	0	0.492
Peptococcus	0	0	0	0	0	0	0.317
Peptostreptococcaceae_unclassified	0.377726	0.969938	1.54565	0.455226	1.07535	1.85909	0.593
Peptostreptococcus	0	0	0	0	0	0	0.317
Phascolarctobacterium	0.00464641	0.372618	2.21288	0	0.0301764	0.57881	0.039
Porphyromonas	0	0	0	0	0	0	0.285
Prevotella	0.00992626	0.424818	4.77218	0.00820129	0.0271426	2.4549	0.041
Pseudoramibacter	0	0	0	0	0	0	0.317
RF32_unclassified	0	0	0.0492778	0	0	0	0.018
RF32_unclassified	0	0	0	0	0	0	0.5
Rickettsiales_mitochondria_unclassified	0	0	0	0	0	0	0.317
Rikenellaceae_unclassified	0.823831	2.85843	4.18641	1.26998	3.17959	4.17433	0.523
Roseburia	1.39303	2.69968	6.0204	1.12485	1.81046	4.20534	0.227
Ruminococcaceae_unclassified	1.97829	3.26904	6.05501	4.72733	7.47773	8.36017	0.003
Ruminococcus	0.259993	0.911883	2.59198	0.675611	1.73189	4.32208	0.055
S24-7_unclassified	0	0	0.0254692	0	0	0	0.6
Salmonella	0	0	0	0	0	0	0.317
Sarcina	0	0	0	0	0	0	0.317
Scardovia	0	0	0	0	0	0	0.317
Serratia	0	0	0	0	0	0	0.18
SHA-98_unclassified	0	0	0.056816	0	0	0	0.043
Slackia	0	0	0	0	0	0	0.144
SMB53	0	0.0371858	0.215625	0	0.034118	0.094941	0.609
Streptococcus	0.0712449	0.136183	0.48	0.139558	0.228074	1.00762	0.435
Streptophyta_unclassified	0	0	0.0119648	0	0	0	0.043
Succiniclasticum	0	0	0	0	0	0	0.317
Succinivibrio	0	0	0	0	0	0	0.317
Sutterella	0.219767	0.707803	1.44532	0.123374	0.150904	0.376373	0.039
TM7-3_unclassified	0	0	0.0114462	0	0	0.0164026	0.203
Turicibacter	0.0533382	0.18471	0.506371	0.0386671	0.188542	0.621869	0.586
Unclassified_unclassified	0	0	0	0	0	0	0.317
Veillonella	0.00727921	0.0283333	0.160798	0	0	0.0339282	0.084
WAL	0	0	0	0	0	0	0.068
Weissella	0	0	0	0	0	0	0.18
YS2_unclassified	0	0	0	0	0	0	0.317
