# Supplementary material for: Nine weeks of high-intensity indoor cycling training induced changes in the microbiota composition in non-athlete healthy male college students
Source: J Int Soc Sports Nutr. 2021 Dec 18;18:74. doi: 10.1186/s12970-021-00471-z (PMC8684107; doi:10.1186/s12970-021-00471-z)
Supplement: Supplementary file 2 — Additional file 2. [file 12970_2021_471_MOESM2_ESM.xlsx]

## Sheet: Spearman Correlations
Variable	g_Bifidobacterium	g_Bacteroides	g_Parabacteroides	g_Prevotella	f_Rikenellaceae.g_unclassified	g_Lactobacillus	g_Streptococcus	g_Turicibacter	f_Clostridiaceae.g_unclassified	f_Lachnospiraceae.g_.Ruminococcus.	g_Blautia	g_Coprococcus	g_Dorea	g_Lachnospira	g_Roseburia	f_Lachnospiraceae.g_unclassified	f_Peptostreptococcaceae.g_unclassified	g_Faecalibacterium	g_Oscillospira	g_Ruminococcus	f_Ruminococcaceae.g__unclassified	o_Clostridiales.f_unclassified.g_unclassified	g_Dialister	g_Phascolarctobacterium	g_Veillonella	f_Erysipelotrichaceae.g_unclassified	g_Escherichia	g_Sutterella	g_Akkermansia
Weight	0.114321	-0.20037	0.503997	0.149107	-0.0135219	0.11767	-0.0430242	0.113092	0.0319608	0.141365	0.137677	0.0835898	0.204058	-0.110634	0.170867	0.0184389	-0.154887	0.409344	-0.0786728	0.234789	0.197911	0.236018	-0.0364875	0.0142239	0.0197166	0.0393364	-0.382301	-0.0184389	-0.386768
BMI	0.074985	-0.18316	0.443764	0.0554529	-0.0159804	-0.00137626	0.115551	0.0860483	0.0344193	0.271667	0.267979	0.178243	0.368779	-0.046712	0.0823606	0.226184	-0.0946532	0.314691	-0.168409	0.0356486	0.0479412	0.0946532	-0.183056	-0.0327769	0.183611	0.168409	-0.336818	-0.0454827	-0.362108
%FM	0.202601	-0.0926528	-0.0197659	0.0507748	-0.196424	0.378968	-0.0716515	-0.0630039	-0.193953	-0.306372	-0.161834	-0.237191	-0.109948	-0.166775	-0.0284135	0.195189	-0.0160598	0.192718	0.197659	0.478088	0.358257	0.357022	0.387819	-0.0708516	-0.461927	-0.379259	-0.144538	0.0531209	-0.0586947
MM	0.00980993	0.080932	0.296751	0.194223	0.305334	-0.161313	-0.0600858	0.148375	-0.0441447	0.491723	0.193746	0.377682	0.0698958	0.0600858	-0.00122624	-0.122624	0.0110362	0.171674	-0.369099	-0.26119	-0.418148	-0.488044	-0.363362	0.0382486	0.247081	0.235438	-0.12385	-0.00367873	-0.1463
VO2max_Abs	0.35049	-0.147059	-0.301471	0.292384	0.0906863	-0.159156	0.242647	0.259804	-0.203431	0.470588	0.54902	0.330882	0.264706	-0.0220588	0.139706	0.438725	0.105392	0.144608	-0.698529	-0.372549	-0.340686	-0.477941	0.181261	-0.122074	0.0196561	0.215686	-0.0710784	-0.0171569	0.388169
VO2max_Rel	0.343348	-0.126303	-0.425506	0.269208	0.0294298	-0.108457	0.250153	0.194972	-0.26119	0.371551	0.486818	0.328633	0.1729	-0.0159411	0.0723483	0.423053	0.132434	0.0502759	-0.647456	-0.340895	-0.351931	-0.437768	0.219621	-0.0943876	-0.0442533	0.132434	-0.0380135	-0.00735745	0.424011
Wpeak_kg	-0.213235	0.110294	-0.348039	-0.248158	0.35049	-0.378681	-0.0318627	0.20098	0.22549	0.330882	-0.0882353	-0.0220588	-0.0686275	0.296569	0.284314	0.0343137	-0.232843	0.279412	-0.20098	-0.5	-0.237745	-0.536765	-0.170164	-0.258945	0.304669	0.0808824	0.0857843	-0.0735294	0.0815154
LT1 (W/kg)	0.311275	-0.215686	-0.198529	-0.0442262	0.102941	0.193457	-0.0906863	0.480392	0.311275	0.529412	-0.0441176	0.193627	0.308824	0.252451	-0.235294	0.0759804	0.0784314	0.379902	-0.242647	-0.0367647	-0.223039	-0.156863	-0.212088	-0.501859	-0.0245701	0.29902	0.0906863	-0.269608	-0.104806
LT2 (W/kg)	0.0563725	0.203431	-0.397059	0.012285	0.0955882	0.16876	-0.102941	0.0612745	-0.00735294	0.0931373	-0.0318627	0.0612745	-0.0416667	0.0882353	-0.139706	0	-0.0122549	0.178922	-0.294118	-0.110294	-0.436275	-0.0882353	0.0160299	-0.221952	-0.356266	-0.22549	0.404412	0.142157	0.385581
Energy	-0.215686	0.35049	0.00980392	-0.294841	0.218137	0.0466491	-0.171569	-0.438725	-0.294118	-0.593137	-0.306373	-0.129902	-0.303922	-0.137255	-0.0343137	-0.213235	-0.401961	0.0735294	0.294118	0.242647	0.397059	0.463235	0.267576	-0.0838487	-0.5258	-0.629902	0.205882	0.117647	0.157855
Protein	-0.330882	0.333333	0.218137	-0.302212	0.281863	-0.085066	-0.171569	-0.406863	-0.0955882	-0.602941	-0.32598	-0.181373	-0.164216	-0.22549	-0.102941	-0.257353	-0.227941	-0.218137	0.431373	0.218137	0.367647	0.470588	0.279907	-0.0875479	-0.390665	-0.480392	0.355392	0.0931373	0.103512
Carbohydrate	-0.164216	0.316176	-0.122549	-0.358723	0.0661765	-0.043905	-0.0171569	-0.421569	-0.5	-0.573529	-0.208333	0.0318627	-0.340686	0.0882353	-0.0539216	-0.112745	-0.382353	-0.00490196	0.137255	-0.0465686	0.512255	0.392157	0.0912471	0.127006	-0.341524	-0.473039	0.0833333	0.159314	0.304066
Starch	-0.107843	0.404412	0.183824	-0.272728	0.137255	0.123483	0.0318627	-0.495098	-0.629902	-0.428922	-0.0784314	0.127451	-0.296569	0.0759804	-0.426471	0.00245098	-0.181373	0.0318627	0.102941	0.0220588	0.289216	0.411765	-0.186193	0.0813826	-0.31204	-0.416667	-0.0612745	0.335784	0.212199
Fat	-0.272059	0.205882	-0.00490196	-0.149878	0.134804	0.112507	-0.301471	-0.240196	0.0147059	-0.409314	-0.352941	-0.203431	-0.17402	-0.164216	0.0980392	-0.186275	-0.416667	0.27451	0.237745	0.343137	0.0710784	0.433824	0.229351	-0.18496	-0.530714	-0.612745	0.252451	0.139706	-0.0569314
Saturated Fat	-0.443627	0.220588	-0.112745	-0.356266	0.205882	-0.172876	-0.191176	-0.215686	0.10049	-0.411765	-0.328431	-0.25	-0.171569	-0.0122549	0.303922	-0.129902	-0.541667	0.269608	0.186275	0.00735294	0.193627	0.357843	0.177562	-0.171397	-0.265357	-0.514706	0.240196	0.164216	0.0659887
Monounsaturated Fat	-0.406863	0.178922	-0.0367647	-0.105651	0.220588	-0.174248	-0.303922	-0.428922	0.0367647	-0.409314	-0.272059	-0.237745	-0.110294	-0.343137	0.213235	-0.257353	-0.534314	0.0343137	0.360294	0.301471	-0.0441176	0.259804	0.29717	-0.304568	-0.353809	-0.465686	0.210784	0.0147059	-0.14621
Polyunsaturated Fat	-0.330882	0.340686	-0.0367647	-0.0614252	0.147059	0.0535093	-0.409314	-0.438725	-0.294118	-0.688725	-0.414216	-0.306373	-0.47549	-0.151961	-0.0710784	-0.311275	-0.401961	0.0196078	0.428922	0.384804	0.117647	0.578431	0.267576	-0.0641196	-0.656022	-0.730392	0.279412	0.338235	0.147504
Omega3	-0.279412	-0.0906863	-0.311275	0.135136	-0.137255	-0.141319	-0.448529	-0.0686275	-0.0906863	-0.323529	-0.367647	-0.257353	-0.32598	0.0343137	0.303922	-0.183824	-0.487745	0.151961	0.220588	0.156863	-0.0833333	0.242647	0.163998	-0.0591873	-0.280099	-0.345588	0	0.20098	-0.113863
Omega6	-0.196078	0.147059	0	0.18919	-0.0588235	0.223641	-0.318627	-0.404412	-0.230392	-0.590686	-0.242647	-0.237745	-0.379902	-0.269608	-0.259804	-0.272059	-0.120098	-0.125	0.384804	0.526961	-0.0980392	0.605392	0.182494	-0.00863148	-0.584768	-0.468137	0.134804	0.39951	0.0970422
Fibres	-0.147059	0.107843	0.112745	-0.0442262	-0.0612745	0.0960423	-0.0931373	-0.446078	-0.338235	-0.634804	-0.159314	-0.107843	-0.245098	-0.230392	-0.186275	-0.117647	-0.171569	-0.178922	0.387255	0.409314	0.340686	0.625	0.215787	0.0961794	-0.432434	-0.404412	0.00980392	0.198529	0.0414047
Iron	-0.5	0.5	0.235294	-0.253072	0.357843	-0.0946702	-0.132353	-0.659314	-0.406863	-0.72549	-0.316176	-0.0318627	-0.571078	-0.257353	-0.0955882	-0.303922	-0.348039	0.0171569	0.367647	0.279412	0.333333	0.289216	-0.0123307	0.257711	-0.439805	-0.573529	0.0833333	0.360294	0.12939
Vitamin A	0.0122549	-0.276961	-0.0931373	0.265357	-0.0171569	-0.181108	-0.259804	0.242647	-0.191176	0.0686275	0	0.0196078	-0.0735294	0.147059	0.215686	0.0490196	-0.27451	0.308824	-0.281863	-0.220588	-0.0392157	0.0906863	0.0468566	-0.16893	-0.0221131	0.0980392	-0.338235	0.35049	0.102218
Vitamin C	0.267157	-0.230392	0.0784314	0.127765	-0.0490196	0.141319	0.00735294	-0.188725	-0.210784	-0.284314	0.115196	0.0710784	0.0588235	-0.296569	-0.208333	-0.142157	-0.0392157	-0.17402	0.191176	0.414216	0.414216	0.509804	0.32553	-0.173863	-0.272728	0.0759804	-0.210784	-0.127451	0.0271718
Vitamin D	-0.634804	0.458333	0.0196078	-0.208846	0.186275	-0.455515	-0.362745	-0.313725	-0.127451	-0.551471	-0.534314	-0.602941	-0.409314	-0.00245098	0.240196	-0.0416667	-0.235294	-0.335784	0.54902	-0.125	0.0710784	-0.0931373	0.218253	0.110976	-0.127765	-0.541667	0.45098	0.303922	0.113863
Vitamin E	-0.178922	0.0294118	-0.252451	-0.0663393	-0.00980392	-0.271662	-0.276961	-0.210784	-0.132353	-0.316176	-0.218137	-0.316176	0.0147059	-0.110294	0.301471	0.00245098	-0.463235	-0.112745	0.237745	-0.00490196	0.107843	0.147059	0.448837	-0.324297	-0.23833	-0.328431	0.191176	-0.0416667	0.037523
Aminoacids	-0.622549	0.566176	0.161765	-0.309583	0.446078	-0.349868	-0.245098	-0.688725	-0.193627	-0.740196	-0.259804	-0.411765	-0.230392	-0.306373	-0.0588235	-0.178922	-0.441176	-0.183824	0.504902	0.120098	0.171569	0.409314	0.182494	-0.198524	-0.447176	-0.514706	0.502451	0.394608	0.372642
